# Supplementary material for: Two new species of the genus Andixius Emeljanov & Hayashi from China (Hemiptera, Fulgoromorpha, Cixiidae)
Source: Zookeys. 2018 Feb 22;(739):55–64. doi: 10.3897/zookeys.739.13043 (PMC5904517; doi:10.3897/zookeys.739.13043)
Supplement: XML Treatment for Andixius [file zookeys.739.13043-treatment1.xml]

<!DOCTYPE tp:taxon-treatment
  PUBLIC "-//TaxonX//DTD Taxonomic Treatment Publishing DTD v0 20100105//EN" "tax-treatment-NSO.dtd">
<tp:taxon-treatment xmlns:tp="http://www.plazi.org/taxpub"><tp:treatment-meta><kwd-group><label>Taxon classification</label><kwd><named-content xmlns:xlink="http://www.w3.org/1999/xlink" content-type="kingdom">Animalia</named-content></kwd><kwd><named-content xmlns:xlink="http://www.w3.org/1999/xlink" content-type="order">Hemiptera</named-content></kwd><kwd><named-content xmlns:xlink="http://www.w3.org/1999/xlink" content-type="family">Cixiidae</named-content></kwd></kwd-group><mixed-citation publication-type="journal"><person-group><name><surname>Zhi</surname><given-names>Yan</given-names></name><name><surname>Yang</surname><given-names>Lin</given-names></name><name><surname>Zhang</surname><given-names>Pei</given-names></name><name><surname>Chen</surname><given-names>Xiang-Sheng</given-names></name></person-group><article-title>Two new species of the genus <italic><tp:taxon-name><tp:taxon-name-part taxon-name-part-type="genus" reg="Andixius">Andixius</tp:taxon-name-part></tp:taxon-name></italic> Emeljanov &amp; Hayashi from China (<tp:taxon-name><tp:taxon-name-part taxon-name-part-type="order">Hemiptera</tp:taxon-name-part></tp:taxon-name>, <tp:taxon-name><tp:taxon-name-part taxon-name-part-type="infraorder">Fulgoromorpha</tp:taxon-name-part></tp:taxon-name>, <tp:taxon-name><tp:taxon-name-part taxon-name-part-type="family">Cixiidae</tp:taxon-name-part></tp:taxon-name>)</article-title><source>Zookeys</source><day>22</day><month>2</month><year>2018</year><volume>2018</volume><issue>739</issue><fpage>55</fpage><lpage>64</lpage><pub-id pub-id-type="doi">10.3897/zookeys.739.13043</pub-id></mixed-citation></tp:treatment-meta><tp:nomenclature><tp:taxon-name>
            <tp:taxon-name-part taxon-name-part-type="genus" reg="Andixius">Andixius</tp:taxon-name-part>
          </tp:taxon-name><tp:taxon-authority>Emeljanov &amp; Hayashi, 2007</tp:taxon-authority><tp:nomenclature-citation-list><tp:nomenclature-citation><tp:taxon-name>
                <tp:taxon-name-part taxon-name-part-type="genus" reg="Andixius">Andixius</tp:taxon-name-part>
              </tp:taxon-name><comment>Emeljanov &amp; Hayashi, 2007: 127.</comment></tp:nomenclature-citation></tp:nomenclature-citation-list></tp:nomenclature><tp:treatment-sec sec-type="Type species" id="SECID0E1FTS"><title>Type species.</title><p><italic><tp:taxon-name><tp:taxon-name-part taxon-name-part-type="genus" reg="Andixius">Andixius</tp:taxon-name-part> <tp:taxon-name-part taxon-name-part-type="species" reg="nupta">nupta</tp:taxon-name-part></tp:taxon-name></italic> Emeljanov &amp; Hayashi, 2007, original designation.</p></tp:treatment-sec><tp:treatment-sec sec-type="diagnosis" id="SECID0EOFAC"><title>Diagnosis.</title><p>The distinctive characters proposed by <xref ref-type="bibr" rid="B1">Emeljanov and Hayashi (2007)</xref> are modified as follows: head including eyes distinctly narrower than pronotum. Apical transverse carina of vertex weak and low, meeting the main part of frons at slightly obtuse angle or arc. Subapical carina of vertex as strong as conjunct lateral carinae. A small almost quadrangular fossette between vertex and frons. Vertex narrowest at apex, widened to base, disc arcuately and deeply excavated, lateral carinae strongly elevated. Lateral carinae of frons and postclypeus foliate, directed forward; carinae of posclypeus slightly lower than those of frons. Lower part of frons with convex disc separated from lateral carinae; its upper part deeply trough-like. Frontoclypeal suture slightly arched dorsally at middle. Middle ocellus apart from postclypeus. Middle carina of frons only in lower part or absent. Clypeus with distinct median carina. Frontoclypeus compressed, without lateral carinae. Rostrum long, extended considerably beyond hind coxae. Antennae medium-sized; pedicellum rounded conical and isodiametric. Pro<!--PageBreak-->notum short, with anterior margin straight and posterior margin deeply emarginated in an angle; intermediate carinae of pronotum encircling eyes from behind and below. Lateral carinae of pronotum between eye and tegula, separating paranotal lobes of pronotum from upper part behind postocular carinae. Tegmina long, tectiform, gradually but distinctly expanded towards end, rounded at apex, ScR (ScRA and RP) forming a short common stalk. Legs simple, fore coxae without angular apical lobe, hind tibia with six apical spines.</p></tp:treatment-sec><tp:treatment-sec sec-type="remarks" id="SECID0E1FAC"><title>Remarks.</title><p>This genus can be easily distinguished from other genera of <tp:taxon-name><tp:taxon-name-part taxon-name-part-type="tribe">Andini</tp:taxon-name-part></tp:taxon-name> by the following characters: forewings without trifid branching of ScRA, RP and M near basal cell, ScR (ScRA and RP) forming a short common stalk. Legs simple, fore coxae without angular apical lobe.</p></tp:treatment-sec><tp:treatment-sec sec-type="distribution" id="SECID0EDGAC"><title>Distributions.</title><p>China, Japan.</p><p>
            <bold>Checklist and distributions of species of <italic><tp:taxon-name><tp:taxon-name-part taxon-name-part-type="genus" reg="Andixius">Andixius</tp:taxon-name-part></tp:taxon-name></italic> Emeljanov &amp; Hayashi</bold>
          </p><p>
            <italic><tp:taxon-name><tp:taxon-name-part taxon-name-part-type="genus" reg="Andixius">A.</tp:taxon-name-part> <tp:taxon-name-part taxon-name-part-type="species" reg="longispinus">longispinus</tp:taxon-name-part></tp:taxon-name></italic> Zhi &amp; Chen, sp. n., China (Yunnan).</p><p>
            <italic><tp:taxon-name><tp:taxon-name-part taxon-name-part-type="genus" reg="Andixius">A.</tp:taxon-name-part> <tp:taxon-name-part taxon-name-part-type="species" reg="nupta">nupta</tp:taxon-name-part></tp:taxon-name></italic> Emeljanov &amp; Hayashi, 2007, Japan (Ryukyu).</p><p>
            <italic><tp:taxon-name><tp:taxon-name-part taxon-name-part-type="genus" reg="Andixius">A.</tp:taxon-name-part> <tp:taxon-name-part taxon-name-part-type="species" reg="trifurcus">trifurcus</tp:taxon-name-part></tp:taxon-name></italic> Zhi &amp; Chen, sp. n., China (Yunnan).</p><p>
            <italic><tp:taxon-name><tp:taxon-name-part taxon-name-part-type="genus" reg="Andixius">A.</tp:taxon-name-part> <tp:taxon-name-part taxon-name-part-type="species" reg="venustus">venustus</tp:taxon-name-part></tp:taxon-name></italic> (Tsaur &amp; Hsu, 1991), China (Taiwan).</p></tp:treatment-sec><tp:treatment-sec sec-type="key" id="SECID0EIIAC"><title>Key to species of <italic><tp:taxon-name><tp:taxon-name-part taxon-name-part-type="genus" reg="Andixius">Andixius</tp:taxon-name-part></tp:taxon-name></italic> (males)</title><table-wrap content-type="key" position="anchor" orientation="portrait"><table id="TID0EJGAC" rules="all"><tbody><tr><td rowspan="1" colspan="1">1</td><td rowspan="1" colspan="1">Periandrium with an expanded semi-enclosed structure around the left side and ventral margin of periandrium. Ventral margin of the expanded structure trifurcated into three long processes (Figs <xref ref-type="fig" rid="F3">25–28</xref>)</td><td rowspan="1" colspan="1">
                    <bold><italic><tp:taxon-name><tp:taxon-name-part taxon-name-part-type="genus" reg="Andixius">A.</tp:taxon-name-part> <tp:taxon-name-part taxon-name-part-type="species" reg="trifurcus">trifurcus</tp:taxon-name-part></tp:taxon-name></italic> sp. n.</bold>
                  </td></tr><tr><td rowspan="1" colspan="1">–</td><td rowspan="1" colspan="1">Periandrium without expanded semi-enclosed structure</td><td rowspan="1" colspan="1">
                    <bold>2</bold>
                  </td></tr><tr><td rowspan="1" colspan="1">2</td><td rowspan="1" colspan="1">Left side of periandrium with a bifurcate process (<xref ref-type="bibr" rid="B1">Emeljanov and Hayashi 2007</xref>: 130, figs 11–13)</td><td rowspan="1" colspan="1">
                    <bold><italic><tp:taxon-name><tp:taxon-name-part taxon-name-part-type="genus" reg="Andixius">A.</tp:taxon-name-part> <tp:taxon-name-part taxon-name-part-type="species" reg="nupta">nupta</tp:taxon-name-part></tp:taxon-name></italic></bold>
                  </td></tr><tr><td rowspan="1" colspan="1">–</td><td rowspan="1" colspan="1">Left side of periandrium without process or the process on left side of periandrium not bifurcated</td><td rowspan="1" colspan="1">
                    <bold>3</bold>
                  </td></tr><tr><td rowspan="1" colspan="1">3</td><td rowspan="1" colspan="1">Ventral margin of periandrium without process, right side of flagellum with a large bifurcate process (Hsu and Stalle 1991: 66, fig. 33 (D–F))</td><td rowspan="1" colspan="1">
                    <bold><italic><tp:taxon-name><tp:taxon-name-part taxon-name-part-type="genus" reg="Andixius">A.</tp:taxon-name-part> <tp:taxon-name-part taxon-name-part-type="species" reg="venustus">venustus</tp:taxon-name-part></tp:taxon-name></italic></bold>
                  </td></tr><tr><td rowspan="1" colspan="1">–</td><td rowspan="1" colspan="1">Ventral margin of periandrium with a projection, of which basal 1/3 longitudinally and distal 2/3 horizontally extended, flagellum with two “simple” processes, not bifurcate (Figs <xref ref-type="fig" rid="F2">13–16</xref>)</td><td rowspan="1" colspan="1">
                    <bold><italic><tp:taxon-name><tp:taxon-name-part taxon-name-part-type="genus" reg="Andixius">A.</tp:taxon-name-part> <tp:taxon-name-part taxon-name-part-type="species" reg="longispinus">longispinus</tp:taxon-name-part></tp:taxon-name></italic> sp. n.</bold>
                  </td></tr></tbody></table></table-wrap></tp:treatment-sec><tp:treatment-sec><!--Section generated to contain objects referenced in tp:taxon-treatment.--><fig id="F3" position="float" orientation="portrait"><label>Figures 17–28.</label><caption><p>
                <italic><tp:taxon-name><tp:taxon-name-part taxon-name-part-type="genus" reg="Andixius">Andixius</tp:taxon-name-part> <tp:taxon-name-part taxon-name-part-type="species" reg="trifurcus">trifurcus</tp:taxon-name-part></tp:taxon-name></italic> sp. n., male <bold>17</bold> Head and thorax, dorsal view <bold>18</bold> Face, ventral view <bold>19</bold> Forewing <bold>20</bold> Hindwing <bold>21</bold> Genitalia, lateral view <bold>22</bold> Pygofer and genital styles, ventral view <bold>23</bold> Anal segment, dorsal view <bold>24</bold> Genital styles, lateral view <bold>25</bold> Aedeagus, right side <bold>26</bold> Aedeagus, left side <bold>27</bold> Aedeagus, dorsal view <bold>28</bold> Aedeagus, ventral view. Scale bars: 0.5 mm (<bold>17–18, 21–28</bold>); 1.0 mm (<bold>19–20</bold>).</p></caption><graphic xmlns:xlink="http://www.w3.org/1999/xlink" xlink:href="zookeys-739-055-g003.jpg" position="float" orientation="portrait" xlink:type="simple" id="oo_187162.jpg"/></fig><fig id="F2" position="float" orientation="portrait"><label>Figures 5–16.</label><caption><p>
                <italic><tp:taxon-name><tp:taxon-name-part taxon-name-part-type="genus" reg="Andixius">Andixius</tp:taxon-name-part> <tp:taxon-name-part taxon-name-part-type="species" reg="longispinus">longispinus</tp:taxon-name-part></tp:taxon-name></italic> sp. n., male <bold>5</bold> Head and thorax, dorsal view <bold>6</bold> Face, ventral view <bold>7</bold> Forewing <bold>8</bold> Hindwing <bold>9</bold> Genitalia, lateral view <bold>10</bold> Pygofer and genital styles, ventral view <bold>11</bold> Anal segment, dorsal view <bold>12</bold> Genital styles, lateral view <bold>13</bold> Aedeagus, right side <bold>14</bold> Aedeagus, left side <bold>15</bold> Aedeagus, dorsal view <bold>16</bold> Aedeagus, ventral view. Scale bars: 0.5 mm (<bold>5–6, 9–16</bold>); 1.0 mm (<bold>7–8</bold>).</p></caption><graphic xmlns:xlink="http://www.w3.org/1999/xlink" xlink:href="zookeys-739-055-g002.jpg" position="float" orientation="portrait" xlink:type="simple" id="oo_187161.jpg"/></fig></tp:treatment-sec><ref-list><ref id="B1"><mixed-citation xmlns:xlink="http://www.w3.org/1999/xlink" xlink:type="simple">
          <person-group><name name-style="western"><surname>Emeljanov</surname><given-names>AF</given-names></name><name name-style="western"><surname>Hayashi</surname><given-names>M</given-names></name></person-group> (<year>2007</year>) <article-title>New <tp:taxon-name><tp:taxon-name-part taxon-name-part-type="family">Cixiidae</tp:taxon-name-part></tp:taxon-name> (<tp:taxon-name><tp:taxon-name-part taxon-name-part-type="order">Hemiptera</tp:taxon-name-part></tp:taxon-name>, Auchenorrhycha) from the Ryukyus, Japan.</article-title> <source>Japanese Journal of Systematic Entomology</source> <volume>13</volume>(<issue>1</issue>): <fpage>127</fpage>–<lpage>140</lpage>.</mixed-citation></ref></ref-list></tp:taxon-treatment>
