# Supplementary material for: Two new species of the genus Andixius Emeljanov & Hayashi from China (Hemiptera, Fulgoromorpha, Cixiidae)
Source: Zookeys. 2018 Feb 22;(739):55–64. doi: 10.3897/zookeys.739.13043 (PMC5904517; doi:10.3897/zookeys.739.13043)
Supplement: XML Treatment for Andixius longispinus [file zookeys.739.13043-treatment2.xml]

<!DOCTYPE tp:taxon-treatment
  PUBLIC "-//TaxonX//DTD Taxonomic Treatment Publishing DTD v0 20100105//EN" "tax-treatment-NSO.dtd">
<tp:taxon-treatment xmlns:tp="http://www.plazi.org/taxpub"><tp:treatment-meta><kwd-group><label>Taxon classification</label><kwd><named-content xmlns:xlink="http://www.w3.org/1999/xlink" content-type="kingdom">Animalia</named-content></kwd><kwd><named-content xmlns:xlink="http://www.w3.org/1999/xlink" content-type="order">Hemiptera</named-content></kwd><kwd><named-content xmlns:xlink="http://www.w3.org/1999/xlink" content-type="family">Cixiidae</named-content></kwd></kwd-group><mixed-citation publication-type="journal"><person-group><name><surname>Zhi</surname><given-names>Yan</given-names></name><name><surname>Yang</surname><given-names>Lin</given-names></name><name><surname>Zhang</surname><given-names>Pei</given-names></name><name><surname>Chen</surname><given-names>Xiang-Sheng</given-names></name></person-group><article-title>Two new species of the genus <italic><tp:taxon-name><tp:taxon-name-part taxon-name-part-type="genus" reg="Andixius">Andixius</tp:taxon-name-part></tp:taxon-name></italic> Emeljanov &amp; Hayashi from China (<tp:taxon-name><tp:taxon-name-part taxon-name-part-type="order">Hemiptera</tp:taxon-name-part></tp:taxon-name>, <tp:taxon-name><tp:taxon-name-part taxon-name-part-type="infraorder">Fulgoromorpha</tp:taxon-name-part></tp:taxon-name>, <tp:taxon-name><tp:taxon-name-part taxon-name-part-type="family">Cixiidae</tp:taxon-name-part></tp:taxon-name>)</article-title><source>Zookeys</source><day>22</day><month>2</month><year>2018</year><volume>2018</volume><issue>739</issue><fpage>55</fpage><lpage>64</lpage><pub-id pub-id-type="doi">10.3897/zookeys.739.13043</pub-id></mixed-citation></tp:treatment-meta><tp:nomenclature><tp:taxon-name>
            <tp:taxon-name-part taxon-name-part-type="genus" reg="Andixius">Andixius</tp:taxon-name-part>
            <tp:taxon-name-part taxon-name-part-type="species" reg="longispinus">longispinus</tp:taxon-name-part>
            <object-id xmlns:xlink="http://www.w3.org/1999/xlink" content-type="zoobank" xlink:type="simple">http://zoobank.org/E3AD0FA5-2544-47DD-8ADF-0609D2D9167D</object-id>
          </tp:taxon-name><tp:taxon-authority>Zhi &amp; Chen</tp:taxon-authority><tp:taxon-status xmlns:xlink="http://www.w3.org/1999/xlink" xlink:type="simple">sp. n.</tp:taxon-status><xref ref-type="fig" rid="F1">Figs 1–2</xref><xref ref-type="fig" rid="F2">, 5–16</xref></tp:nomenclature><tp:treatment-sec sec-type="type material" id="SECID0E1OAC"><title>Type material.</title><p>Holotype: ♂, <bold>China</bold>: Yunnan, Lushui County, Pianma Town (<named-content xmlns:xlink="http://www.w3.org/1999/xlink" content-type="dwc:verbatimCoordinates" xlink:type="simple"><named-content content-type="geo-json" specific-use="{&#34;type&#34;:&#34;Point&#34;,&#34;coordinates&#34;:[98.600000,26.000000]}" id="NCID0EFPAC" xlink:type="simple">26°N, 98°36'E</named-content></named-content>), 16 August 2000, Xiang-Sheng Chen; paratypes: 1♂1♀, same data as holotype.</p></tp:treatment-sec><tp:treatment-sec sec-type="description" id="SECID0EKPAC"><title>Description.</title><p>Body length: male 6.2–6.5mm (<italic>N</italic> = 2), female 7.2 mm (<italic>N</italic> = 1); forewing length: male 5.4–5.5 mm (<italic>N</italic> = 2), female 6.3 mm (<italic>N</italic> = 1).</p><p>
            <italic>Coloration.</italic> General color yellowish brown (Figs <xref ref-type="fig" rid="F1">1–2</xref>). Eyes brown, ocelli faint yellow, semi-translucent. Antenna, vertex, face and rostrum generally yellowish brown. Pronotum with discal area yellowish brown and lateral areas dark yellowish brown. Mesonotum with areas between lateral carinae yellowish brown, lateral areas brown. Forewing semi-translucent, costal vein with 3 small spaced dark brown spots; slightly behind stigma, near claval fork and behind clavus with an irregular tan spot respectively, basal and middle part of forewings with two inner oblique brown stripes; apical half of wing with brown patches. Hind tibiae and ventral abdomen yellowish brown.</p><fig id="F1" position="float" orientation="portrait"><label>Figures 1–4.</label><caption><p>
                <bold>1–2.</bold> <italic><tp:taxon-name><tp:taxon-name-part taxon-name-part-type="genus" reg="Andixius">Andixius</tp:taxon-name-part> <tp:taxon-name-part taxon-name-part-type="species" reg="longispinus">longispinus</tp:taxon-name-part></tp:taxon-name></italic> sp. n., male. <bold>1</bold> Dorsal view <bold>2</bold> Lateral view <bold>3–4.</bold> <italic><tp:taxon-name><tp:taxon-name-part taxon-name-part-type="genus" reg="Andixius">Andixius</tp:taxon-name-part> <tp:taxon-name-part taxon-name-part-type="species" reg="trifurcus">trifurcus</tp:taxon-name-part></tp:taxon-name></italic> sp. n., male <bold>3</bold> Dorsal view <bold>4</bold> Lateral view. Scale bars: 1.0 mm.</p></caption><graphic xmlns:xlink="http://www.w3.org/1999/xlink" xlink:href="zookeys-739-055-g001.jpg" position="float" orientation="portrait" xlink:type="simple" id="oo_187160.jpg"/></fig><p>
            <italic>Head and thorax</italic>. Vertex (Figs <xref ref-type="fig" rid="F1">1</xref>, <xref ref-type="fig" rid="F2">5</xref>) 0.8 times longer than wide; anterior margin nearly straightly, posterior margin V-shaped recessed, median carina absent. Frons (Fig. <xref ref-type="fig" rid="F2">6</xref>) 2.6 times as long as wide. Pronotum (Figs <xref ref-type="fig" rid="F1">1</xref>, <xref ref-type="fig" rid="F2">5</xref>) 1.8 times longer than vertex; posterior margin obtuse-angled. Mesonotum 1.4 times longer than pronotum and vertex combined. Forewing (Figs <xref ref-type="fig" rid="F1">2</xref>, <xref ref-type="fig" rid="F2">7</xref>) 2.2 times longer than wide, with twelve apical cells and six subapical cells. Hind tibia with six lateral spines, usually small; chaetotaxy of hind tarsi: 7/6–7, 2<sup>nd</sup> hind tarsus with 0–3 platellae.</p><fig id="F2" position="float" orientation="portrait"><label>Figures 5–16.</label><caption><p>
                <italic><tp:taxon-name><tp:taxon-name-part taxon-name-part-type="genus" reg="Andixius">Andixius</tp:taxon-name-part> <tp:taxon-name-part taxon-name-part-type="species" reg="longispinus">longispinus</tp:taxon-name-part></tp:taxon-name></italic> sp. n., male <bold>5</bold> Head and thorax, dorsal view <bold>6</bold> Face, ventral view <bold>7</bold> Forewing <bold>8</bold> Hindwing <bold>9</bold> Genitalia, lateral view <bold>10</bold> Pygofer and genital styles, ventral view <bold>11</bold> Anal segment, dorsal view <bold>12</bold> Genital styles, lateral view <bold>13</bold> Aedeagus, right side <bold>14</bold> Aedeagus, left side <bold>15</bold> Aedeagus, dorsal view <bold>16</bold> Aedeagus, ventral view. Scale bars: 0.5 mm (<bold>5–6, 9–16</bold>); 1.0 mm (<bold>7–8</bold>).</p></caption><graphic xmlns:xlink="http://www.w3.org/1999/xlink" xlink:href="zookeys-739-055-g002.jpg" position="float" orientation="portrait" xlink:type="simple" id="oo_187161.jpg"/></fig><p>
            <italic>Male genitalia</italic>. Pygofer (Figs <xref ref-type="fig" rid="F2">9–10</xref>) symmetrical, dorsal margin shallowly concave and U-shaped ventrally, widened towards apex, slightly concaved medially; in lateral view, lateral lobes trapezoidal and extended caudally. Medioventral process triangular in ventral view, apical margin rounded. Anal segment (Figs <xref ref-type="fig" rid="F2">9</xref>, <xref ref-type="fig" rid="F2">11</xref>) tubular, dorsal margin almost straight, ventral margin waved in lateral view; 2.6 times longer than wide in dorsal view; anal style strap-shaped, not beyond anal segment. Genital styles (Figs <xref ref-type="fig" rid="F2">10</xref>, <xref ref-type="fig" rid="F2">12</xref>) symmetrical ventrally, inner margin with a small curved process near base; in lateral view, dorsal margin bending inwards medially, apical margin <!--PageBreak--><!--PageBreak-->pediform. Aedeagus (Figs <xref ref-type="fig" rid="F2">13–16</xref>) with six processes. Right side of periandrium with a slender process, curved downwards basally and paralleled with periandrium distally; another short reversed spinose process directed dorsocaudally arising from basal 1/3 of right side of periandrium. Ventral margin with a large projection near apex, of which basal 1/3 longitudinally and distal 2/3 horizontally extended, directed ventrocephalically. Left side of periandrium with a very short spinose process, directed ventrocaudally. Flagellum with two processes, semi-sclerotized, generally curved in left side; apex with a very fine process, curved dorsocephalically; a process arising from base of flagellum, along the dorsal edge of the flagellum, directed ventrocephalically.</p></tp:treatment-sec><tp:treatment-sec sec-type="distribution" id="SECID0EFFAE"><title>Distribution.</title><p>China (Yunnan) (Fig. <xref ref-type="fig" rid="F4">29</xref>).</p></tp:treatment-sec><tp:treatment-sec sec-type="etymology" id="SECID0EPFAE"><title>Etymology.</title><p>The specific name is derived from the Latin adjective <italic>long</italic>- and <italic>spinus</italic>, referring to the one long process arising from the base of the flagellum, along the dorsal edge of the flagellum.</p></tp:treatment-sec><tp:treatment-sec sec-type="remarks" id="SECID0EZFAE"><title>Remarks.</title><p>This species is similar to <italic><tp:taxon-name><tp:taxon-name-part taxon-name-part-type="genus" reg="Andixius">Andixius</tp:taxon-name-part> <tp:taxon-name-part taxon-name-part-type="species" reg="nupta">nupta</tp:taxon-name-part></tp:taxon-name></italic> Emeljanov &amp; Hayashi, 2007 in appearance, but differs in: (1) right side of periandrium with a short reversed spinose process at apical 1/3 (<italic><tp:taxon-name><tp:taxon-name-part taxon-name-part-type="genus" reg="Andixius">A.</tp:taxon-name-part> <tp:taxon-name-part taxon-name-part-type="species" reg="nupta">nupta</tp:taxon-name-part></tp:taxon-name></italic> without process in the same position); (2) left side of periandrium with a small process, not furcate (left side of periandrium with a large bifurcate process in <italic><tp:taxon-name><tp:taxon-name-part taxon-name-part-type="genus" reg="Andixius">A.</tp:taxon-name-part> <tp:taxon-name-part taxon-name-part-type="species" reg="nupta">nupta</tp:taxon-name-part></tp:taxon-name></italic>); (3) flagellum with two processes (without process in <italic><tp:taxon-name><tp:taxon-name-part taxon-name-part-type="genus" reg="Andixius">A.</tp:taxon-name-part> <tp:taxon-name-part taxon-name-part-type="species" reg="nupta">nupta</tp:taxon-name-part></tp:taxon-name></italic>).</p></tp:treatment-sec><tp:treatment-sec><!--Section generated to contain objects referenced in tp:taxon-treatment.--><fig id="F4" position="float" orientation="portrait"><label>Figure 29.</label><caption><p>Geographic distributions of <italic><tp:taxon-name><tp:taxon-name-part taxon-name-part-type="genus" reg="Andixius">Andixius</tp:taxon-name-part></tp:taxon-name></italic> species: <italic><tp:taxon-name><tp:taxon-name-part taxon-name-part-type="genus" reg="Andixius">A.</tp:taxon-name-part> <tp:taxon-name-part taxon-name-part-type="species" reg="longispinus">longispinus</tp:taxon-name-part></tp:taxon-name></italic> sp. n. (<abbrev xmlns:xlink="http://www.w3.org/1999/xlink" xlink:type="simple">▲</abbrev>); <italic><tp:taxon-name><tp:taxon-name-part taxon-name-part-type="genus" reg="Andixius">A.</tp:taxon-name-part> <tp:taxon-name-part taxon-name-part-type="species" reg="nupta">nupta</tp:taxon-name-part></tp:taxon-name></italic> (<abbrev xmlns:xlink="http://www.w3.org/1999/xlink" xlink:type="simple">▲</abbrev>); <italic><tp:taxon-name><tp:taxon-name-part taxon-name-part-type="genus" reg="Andixius">A.</tp:taxon-name-part> <tp:taxon-name-part taxon-name-part-type="species" reg="trifurcus">trifurcus</tp:taxon-name-part></tp:taxon-name></italic> sp. n. (<abbrev xmlns:xlink="http://www.w3.org/1999/xlink" xlink:type="simple">●</abbrev>); <italic><tp:taxon-name><tp:taxon-name-part taxon-name-part-type="genus" reg="Andixius">A.</tp:taxon-name-part> <tp:taxon-name-part taxon-name-part-type="species" reg="venustus">venustus</tp:taxon-name-part></tp:taxon-name></italic> (<abbrev xmlns:xlink="http://www.w3.org/1999/xlink" xlink:type="simple">■</abbrev>).</p></caption><graphic xmlns:xlink="http://www.w3.org/1999/xlink" xlink:href="zookeys-739-055-g004.jpg" position="float" orientation="portrait" xlink:type="simple" id="oo_187163.jpg"/></fig></tp:treatment-sec></tp:taxon-treatment>
