# Supplementary material for: Two new species of the genus Andixius Emeljanov & Hayashi from China (Hemiptera, Fulgoromorpha, Cixiidae)
Source: Zookeys. 2018 Feb 22;(739):55–64. doi: 10.3897/zookeys.739.13043 (PMC5904517; doi:10.3897/zookeys.739.13043)
Supplement: XML Treatment for Andixius trifurcus [file zookeys.739.13043-treatment4.xml]

<!DOCTYPE tp:taxon-treatment
  PUBLIC "-//TaxonX//DTD Taxonomic Treatment Publishing DTD v0 20100105//EN" "tax-treatment-NSO.dtd">
<tp:taxon-treatment xmlns:tp="http://www.plazi.org/taxpub"><tp:treatment-meta><kwd-group><label>Taxon classification</label><kwd><named-content xmlns:xlink="http://www.w3.org/1999/xlink" content-type="kingdom">Animalia</named-content></kwd><kwd><named-content xmlns:xlink="http://www.w3.org/1999/xlink" content-type="order">Hemiptera</named-content></kwd><kwd><named-content xmlns:xlink="http://www.w3.org/1999/xlink" content-type="family">Cixiidae</named-content></kwd></kwd-group><mixed-citation publication-type="journal"><person-group><name><surname>Zhi</surname><given-names>Yan</given-names></name><name><surname>Yang</surname><given-names>Lin</given-names></name><name><surname>Zhang</surname><given-names>Pei</given-names></name><name><surname>Chen</surname><given-names>Xiang-Sheng</given-names></name></person-group><article-title>Two new species of the genus <italic><tp:taxon-name><tp:taxon-name-part taxon-name-part-type="genus" reg="Andixius">Andixius</tp:taxon-name-part></tp:taxon-name></italic> Emeljanov &amp; Hayashi from China (<tp:taxon-name><tp:taxon-name-part taxon-name-part-type="order">Hemiptera</tp:taxon-name-part></tp:taxon-name>, <tp:taxon-name><tp:taxon-name-part taxon-name-part-type="infraorder">Fulgoromorpha</tp:taxon-name-part></tp:taxon-name>, <tp:taxon-name><tp:taxon-name-part taxon-name-part-type="family">Cixiidae</tp:taxon-name-part></tp:taxon-name>)</article-title><source>Zookeys</source><day>22</day><month>2</month><year>2018</year><volume>2018</volume><issue>739</issue><fpage>55</fpage><lpage>64</lpage><pub-id pub-id-type="doi">10.3897/zookeys.739.13043</pub-id></mixed-citation></tp:treatment-meta><tp:nomenclature><tp:taxon-name>
            <tp:taxon-name-part taxon-name-part-type="genus" reg="Andixius">Andixius</tp:taxon-name-part>
            <tp:taxon-name-part taxon-name-part-type="species" reg="trifurcus">trifurcus</tp:taxon-name-part>
            <object-id xmlns:xlink="http://www.w3.org/1999/xlink" content-type="zoobank" xlink:type="simple">http://zoobank.org/C1B50C3D-4399-4ED0-BCDC-C4870F268D1D</object-id>
          </tp:taxon-name><tp:taxon-authority>Zhi &amp; Chen</tp:taxon-authority><tp:taxon-status xmlns:xlink="http://www.w3.org/1999/xlink" xlink:type="simple">sp. n.</tp:taxon-status><xref ref-type="fig" rid="F1">Figs 3–4</xref><xref ref-type="fig" rid="F3">, 17–28</xref><!--PageBreak--></tp:nomenclature><tp:treatment-sec sec-type="Type material" id="SECID0EPLШП"><title>Type material.</title><p>Holotype: ♂, <bold>China</bold>: Yunnan, Lushui County, Pianma Town (<named-content xmlns:xlink="http://www.w3.org/1999/xlink" content-type="dwc:verbatimCoordinates" xlink:type="simple"><named-content content-type="geo-json" specific-use="{&#34;type&#34;:&#34;Point&#34;,&#34;coordinates&#34;:[98.600000,26.000000]}" id="NCID0EKLAE" xlink:type="simple">26°N, 98°36'E</named-content></named-content>), 17–19 June 2011, Jian-Kun Long; paratypes: 4♂♂5♀♀, same data as holotype, Jian-Kun Long, Yu-Jian Li; same collecting site as holotype, 14 August 2006, Pei Zhang.</p></tp:treatment-sec><tp:treatment-sec sec-type="description" id="SECID0EPLAE"><title>Description.</title><p>Body length: male 6.4–6.8mm (<italic>N</italic> = 5), female 7.9–8.2mm (<italic>N</italic> = 5); forewing length: male 5.4–5.9 mm (<italic>N</italic> = 5), female 7.1–7.3 mm (<italic>N</italic> = 5).</p><!--PageBreak--><!--PageBreak--><p>
            <italic>Coloration.</italic> General color yellowish brown (Figs <xref ref-type="fig" rid="F1">3–4</xref>). Eyes brown, ocelli faint yellow, semi-translucent. Antenna blackish brown. Vertex generally blackish brown with two short longitudinally yellow strips. Face generally brown. Postclypeus yellowish brown, rostrum yellowish brown except for apex dark brown. Pronotum with discal area light yellowish brown and lateral areas yellowish brown. Mesonotum brown. Forewing similar to <italic><tp:taxon-name><tp:taxon-name-part taxon-name-part-type="genus" reg="Andixius">Andixius</tp:taxon-name-part> <tp:taxon-name-part taxon-name-part-type="species" reg="longispinus">longispinus</tp:taxon-name-part></tp:taxon-name></italic> sp. n., but without a tan spot near claval fork and distal half of forewing with larger brown patches. Hind tibiae and ventral abdomen yellowish brown.</p><p>
            <italic>Head and thorax</italic>. Vertex (Figs <xref ref-type="fig" rid="F1">3</xref>, <xref ref-type="fig" rid="F3">17</xref>) almost equal to width; anterior and posterior margin recessed in acute angle, median carina absent. Frons (Fig. <xref ref-type="fig" rid="F3">18</xref>), 2.6 times as long as wide. Pronotum (Figs <xref ref-type="fig" rid="F1">3</xref>, <xref ref-type="fig" rid="F3">17</xref>) 1.5 times longer than vertex; posterior margin recessed in a right angle. Mesonotum 1.4 times longer than pronotum and vertex combined. Forewing (Figs <xref ref-type="fig" rid="F1">4</xref>, <xref ref-type="fig" rid="F3">19</xref>) 2.3 times longer than wide, with twelve apical cells and seven subapical cells. Hind tibia with six lateral spines, chaetotaxy of hind tarsi: 6/6, 2<sup>nd</sup> hind tarsus with two platellae.</p><fig id="F3" position="float" orientation="portrait"><label>Figures 17–28.</label><caption><p>
                <italic><tp:taxon-name><tp:taxon-name-part taxon-name-part-type="genus" reg="Andixius">Andixius</tp:taxon-name-part> <tp:taxon-name-part taxon-name-part-type="species" reg="trifurcus">trifurcus</tp:taxon-name-part></tp:taxon-name></italic> sp. n., male <bold>17</bold> Head and thorax, dorsal view <bold>18</bold> Face, ventral view <bold>19</bold> Forewing <bold>20</bold> Hindwing <bold>21</bold> Genitalia, lateral view <bold>22</bold> Pygofer and genital styles, ventral view <bold>23</bold> Anal segment, dorsal view <bold>24</bold> Genital styles, lateral view <bold>25</bold> Aedeagus, right side <bold>26</bold> Aedeagus, left side <bold>27</bold> Aedeagus, dorsal view <bold>28</bold> Aedeagus, ventral view. Scale bars: 0.5 mm (<bold>17–18, 21–28</bold>); 1.0 mm (<bold>19–20</bold>).</p></caption><graphic xmlns:xlink="http://www.w3.org/1999/xlink" xlink:href="zookeys-739-055-g003.jpg" position="float" orientation="portrait" xlink:type="simple" id="oo_187162.jpg"/></fig><p>
            <italic>Male genitalia</italic>. Pygofer (Figs <xref ref-type="fig" rid="F3">21–22</xref>) symmetrical, dorsal margin shallowly concave and U-shaped ventrally, widened towards apex; in lateral view, lateral lobes trapezoidal and extended caudally. Medioventral process round in ventral view. Anal segment (Figs <xref ref-type="fig" rid="F3">21</xref>, <xref ref-type="fig" rid="F3">23</xref>) with dorsal margin nearly straight, ventral margin with an antler-like process extending to apex ventrally in lateral view; 1.6 times longer than wide in dorsal view; anal style strap-shaped, slightly beyond anal segment. Genital styles (Figs <xref ref-type="fig" rid="F3">21</xref>, <xref ref-type="fig" rid="F3">24</xref>) symmetrical ventrally, inner margin with a small odontoid process medially and an obtuse process near apex, gradually widened towards apex; dorsal and ventral margins subparallel, <!--PageBreak-->apical part strongly bent upward and apical margin truncated in lateral view. Aedeagus (Figs <xref ref-type="fig" rid="F3">25–28</xref>) with five large processes. Dorsal margin of aedeagus near apex with a long process, slightly directed ventrocephalically. Periandrium with an expanded semi-enclosed structure around the left side and ventral margin of periandrium, ventral margin of the expanded structure with three long processes: apical one wide, slightly curved and directed cephalically; middle one longest, narrowed from base to end, curved upwards and directed dorsocephalically; basal one wide, slightly curved and directed ventrocephalically. A slender process arising from apical 1/3 of left side of periandrium, directed ventrocephalically. Flagellum short and small, slightly sclerotized, without process.</p></tp:treatment-sec><tp:treatment-sec sec-type="distribution" id="SECID0EGQAE"><title>Distribution.</title><p>China (Yunnan) (Fig. <xref ref-type="fig" rid="F4">29</xref>).</p><fig id="F4" position="float" orientation="portrait"><label>Figure 29.</label><caption><p>Geographic distributions of <italic><tp:taxon-name><tp:taxon-name-part taxon-name-part-type="genus" reg="Andixius">Andixius</tp:taxon-name-part></tp:taxon-name></italic> species: <italic><tp:taxon-name><tp:taxon-name-part taxon-name-part-type="genus" reg="Andixius">A.</tp:taxon-name-part> <tp:taxon-name-part taxon-name-part-type="species" reg="longispinus">longispinus</tp:taxon-name-part></tp:taxon-name></italic> sp. n. (<abbrev xmlns:xlink="http://www.w3.org/1999/xlink" xlink:type="simple">▲</abbrev>); <italic><tp:taxon-name><tp:taxon-name-part taxon-name-part-type="genus" reg="Andixius">A.</tp:taxon-name-part> <tp:taxon-name-part taxon-name-part-type="species" reg="nupta">nupta</tp:taxon-name-part></tp:taxon-name></italic> (<abbrev xmlns:xlink="http://www.w3.org/1999/xlink" xlink:type="simple">▲</abbrev>); <italic><tp:taxon-name><tp:taxon-name-part taxon-name-part-type="genus" reg="Andixius">A.</tp:taxon-name-part> <tp:taxon-name-part taxon-name-part-type="species" reg="trifurcus">trifurcus</tp:taxon-name-part></tp:taxon-name></italic> sp. n. (<abbrev xmlns:xlink="http://www.w3.org/1999/xlink" xlink:type="simple">●</abbrev>); <italic><tp:taxon-name><tp:taxon-name-part taxon-name-part-type="genus" reg="Andixius">A.</tp:taxon-name-part> <tp:taxon-name-part taxon-name-part-type="species" reg="venustus">venustus</tp:taxon-name-part></tp:taxon-name></italic> (<abbrev xmlns:xlink="http://www.w3.org/1999/xlink" xlink:type="simple">■</abbrev>).</p></caption><graphic xmlns:xlink="http://www.w3.org/1999/xlink" xlink:href="zookeys-739-055-g004.jpg" position="float" orientation="portrait" xlink:type="simple" id="oo_187163.jpg"/></fig></tp:treatment-sec><tp:treatment-sec sec-type="etymology" id="SECID0EQSAE"><title>Etymology.</title><p>The specific name is derived from the Latin prefix <italic>tri</italic>- plus the Latin word <italic>furcus</italic>, referring to the trifurcated ventral margin of the periandrium.</p></tp:treatment-sec><tp:treatment-sec sec-type="remarks" id="SECID0E1SAE"><title>Remarks.</title><p>This species is similar to <italic><tp:taxon-name><tp:taxon-name-part taxon-name-part-type="genus" reg="Andixius">Andixius</tp:taxon-name-part> <tp:taxon-name-part taxon-name-part-type="species" reg="longispinus">longispinus</tp:taxon-name-part></tp:taxon-name></italic> sp. n. in appearance, but differs in: (1) dorsal margin of aedeagus with a long process near apex (<italic><tp:taxon-name><tp:taxon-name-part taxon-name-part-type="genus" reg="Andixius">A.</tp:taxon-name-part> <tp:taxon-name-part taxon-name-part-type="species" reg="longispinus">longispinus</tp:taxon-name-part></tp:taxon-name></italic> without process in the same position); (2) periandrium with an expanded semi-enclosed structure around left side and ventral margin of periandrium (not as above in <italic><tp:taxon-name><tp:taxon-name-part taxon-name-part-type="genus" reg="Andixius">A.</tp:taxon-name-part> <tp:taxon-name-part taxon-name-part-type="species" reg="longispinus">longispinus</tp:taxon-name-part></tp:taxon-name></italic>); (3) flagellum without process (two processes in <italic><tp:taxon-name><tp:taxon-name-part taxon-name-part-type="genus" reg="Andixius">A.</tp:taxon-name-part> <tp:taxon-name-part taxon-name-part-type="species" reg="longispinus">longispinus</tp:taxon-name-part></tp:taxon-name></italic>).</p></tp:treatment-sec><tp:treatment-sec><!--Section generated to contain objects referenced in tp:taxon-treatment.--><fig id="F1" position="float" orientation="portrait"><label>Figures 1–4.</label><caption><p>
                <bold>1–2.</bold> <italic><tp:taxon-name><tp:taxon-name-part taxon-name-part-type="genus" reg="Andixius">Andixius</tp:taxon-name-part> <tp:taxon-name-part taxon-name-part-type="species" reg="longispinus">longispinus</tp:taxon-name-part></tp:taxon-name></italic> sp. n., male. <bold>1</bold> Dorsal view <bold>2</bold> Lateral view <bold>3–4.</bold> <italic><tp:taxon-name><tp:taxon-name-part taxon-name-part-type="genus" reg="Andixius">Andixius</tp:taxon-name-part> <tp:taxon-name-part taxon-name-part-type="species" reg="trifurcus">trifurcus</tp:taxon-name-part></tp:taxon-name></italic> sp. n., male <bold>3</bold> Dorsal view <bold>4</bold> Lateral view. Scale bars: 1.0 mm.</p></caption><graphic xmlns:xlink="http://www.w3.org/1999/xlink" xlink:href="zookeys-739-055-g001.jpg" position="float" orientation="portrait" xlink:type="simple" id="oo_187160.jpg"/></fig></tp:treatment-sec></tp:taxon-treatment>
