# Supplementary material for: Two new species of the genus Andixius Emeljanov & Hayashi from China (Hemiptera, Fulgoromorpha, Cixiidae)
Source: Zookeys. 2018 Feb 22;(739):55–64. doi: 10.3897/zookeys.739.13043 (PMC5904517; doi:10.3897/zookeys.739.13043)
Supplement: XML Treatment for Andixius venustus [file zookeys.739.13043-treatment5.xml]

<!DOCTYPE tp:taxon-treatment
  PUBLIC "-//TaxonX//DTD Taxonomic Treatment Publishing DTD v0 20100105//EN" "tax-treatment-NSO.dtd">
<tp:taxon-treatment xmlns:tp="http://www.plazi.org/taxpub"><tp:treatment-meta><kwd-group><label>Taxon classification</label><kwd><named-content xmlns:xlink="http://www.w3.org/1999/xlink" content-type="kingdom">Animalia</named-content></kwd><kwd><named-content xmlns:xlink="http://www.w3.org/1999/xlink" content-type="order">Hemiptera</named-content></kwd><kwd><named-content xmlns:xlink="http://www.w3.org/1999/xlink" content-type="family">Cixiidae</named-content></kwd></kwd-group><mixed-citation publication-type="journal"><person-group><name><surname>Zhi</surname><given-names>Yan</given-names></name><name><surname>Yang</surname><given-names>Lin</given-names></name><name><surname>Zhang</surname><given-names>Pei</given-names></name><name><surname>Chen</surname><given-names>Xiang-Sheng</given-names></name></person-group><article-title>Two new species of the genus <italic><tp:taxon-name><tp:taxon-name-part taxon-name-part-type="genus" reg="Andixius">Andixius</tp:taxon-name-part></tp:taxon-name></italic> Emeljanov &amp; Hayashi from China (<tp:taxon-name><tp:taxon-name-part taxon-name-part-type="order">Hemiptera</tp:taxon-name-part></tp:taxon-name>, <tp:taxon-name><tp:taxon-name-part taxon-name-part-type="infraorder">Fulgoromorpha</tp:taxon-name-part></tp:taxon-name>, <tp:taxon-name><tp:taxon-name-part taxon-name-part-type="family">Cixiidae</tp:taxon-name-part></tp:taxon-name>)</article-title><source>Zookeys</source><day>22</day><month>2</month><year>2018</year><volume>2018</volume><issue>739</issue><fpage>55</fpage><lpage>64</lpage><pub-id pub-id-type="doi">10.3897/zookeys.739.13043</pub-id></mixed-citation></tp:treatment-meta><tp:nomenclature><tp:taxon-name>
            <tp:taxon-name-part taxon-name-part-type="genus" reg="Andixius">Andixius</tp:taxon-name-part>
            <tp:taxon-name-part taxon-name-part-type="species" reg="venustus">venustus</tp:taxon-name-part>
          </tp:taxon-name><tp:taxon-authority>(Tsaur &amp; Hsu, 1991) in Tsaur, Hsu &amp; Stalle, 1991</tp:taxon-authority><tp:nomenclature-citation-list><tp:nomenclature-citation><tp:taxon-name>
                <tp:taxon-name-part taxon-name-part-type="genus" reg="Brixia">Brixia</tp:taxon-name-part> <tp:taxon-name-part taxon-name-part-type="species" reg="venusta">venusta</tp:taxon-name-part></tp:taxon-name><comment>Tsaur &amp; Hsu, 1991, in <xref ref-type="bibr" rid="B3">Tsaur et al. 1991</xref>: 66, fig. 33 (A–I).</comment></tp:nomenclature-citation><tp:nomenclature-citation><tp:taxon-name>
                <tp:taxon-name-part taxon-name-part-type="genus" reg="Andixius">Andixius</tp:taxon-name-part> <tp:taxon-name-part taxon-name-part-type="species" reg="venustus">venustus</tp:taxon-name-part></tp:taxon-name><comment>(Tsaur &amp; Hsu, 1991): <xref ref-type="bibr" rid="B1">Emeljanov and Hayashi 2007</xref>: 129.</comment></tp:nomenclature-citation></tp:nomenclature-citation-list></tp:nomenclature><tp:treatment-sec sec-type="distribution" id="SECID0ESWAE"><title>Distribution.</title><p>China (Taiwan) (Fig. <xref ref-type="fig" rid="F4">29</xref>).</p></tp:treatment-sec><tp:treatment-sec sec-type="remarks" id="SECID0E3WAE"><title>Remarks.</title><p>Based on the description and the figures by Tsaur &amp; Hsu, 1991, <italic><tp:taxon-name><tp:taxon-name-part taxon-name-part-type="genus" reg="Andixius">Andixius</tp:taxon-name-part> <tp:taxon-name-part taxon-name-part-type="species" reg="venustus">venustus</tp:taxon-name-part></tp:taxon-name></italic> closely resembles <italic><tp:taxon-name><tp:taxon-name-part taxon-name-part-type="genus" reg="Andixius">A.</tp:taxon-name-part> <tp:taxon-name-part taxon-name-part-type="species" reg="nupta">nupta</tp:taxon-name-part></tp:taxon-name></italic> Emeljanov &amp; Hayashi, 2007, but can be distinguished from the latter by the following characters: (1) right side of flagellum with a large bifurcate process basally (flagellum without process in <italic><tp:taxon-name><tp:taxon-name-part taxon-name-part-type="genus" reg="Andixius">A.</tp:taxon-name-part> <tp:taxon-name-part taxon-name-part-type="species" reg="nupta">nupta</tp:taxon-name-part></tp:taxon-name></italic>); (2) left side of periandrium with a medium process apically and without process medially (<italic><tp:taxon-name><tp:taxon-name-part taxon-name-part-type="genus" reg="Andixius">A.</tp:taxon-name-part> <tp:taxon-name-part taxon-name-part-type="species" reg="nupta">nupta</tp:taxon-name-part></tp:taxon-name></italic> without process apically and with a bifurcate process medially).</p></tp:treatment-sec><tp:treatment-sec><!--Section generated to contain objects referenced in tp:taxon-treatment.--><fig id="F4" position="float" orientation="portrait"><label>Figure 29.</label><caption><p>Geographic distributions of <italic><tp:taxon-name><tp:taxon-name-part taxon-name-part-type="genus" reg="Andixius">Andixius</tp:taxon-name-part></tp:taxon-name></italic> species: <italic><tp:taxon-name><tp:taxon-name-part taxon-name-part-type="genus" reg="Andixius">A.</tp:taxon-name-part> <tp:taxon-name-part taxon-name-part-type="species" reg="longispinus">longispinus</tp:taxon-name-part></tp:taxon-name></italic> sp. n. (<abbrev xmlns:xlink="http://www.w3.org/1999/xlink" xlink:type="simple">▲</abbrev>); <italic><tp:taxon-name><tp:taxon-name-part taxon-name-part-type="genus" reg="Andixius">A.</tp:taxon-name-part> <tp:taxon-name-part taxon-name-part-type="species" reg="nupta">nupta</tp:taxon-name-part></tp:taxon-name></italic> (<abbrev xmlns:xlink="http://www.w3.org/1999/xlink" xlink:type="simple">▲</abbrev>); <italic><tp:taxon-name><tp:taxon-name-part taxon-name-part-type="genus" reg="Andixius">A.</tp:taxon-name-part> <tp:taxon-name-part taxon-name-part-type="species" reg="trifurcus">trifurcus</tp:taxon-name-part></tp:taxon-name></italic> sp. n. (<abbrev xmlns:xlink="http://www.w3.org/1999/xlink" xlink:type="simple">●</abbrev>); <italic><tp:taxon-name><tp:taxon-name-part taxon-name-part-type="genus" reg="Andixius">A.</tp:taxon-name-part> <tp:taxon-name-part taxon-name-part-type="species" reg="venustus">venustus</tp:taxon-name-part></tp:taxon-name></italic> (<abbrev xmlns:xlink="http://www.w3.org/1999/xlink" xlink:type="simple">■</abbrev>).</p></caption><graphic xmlns:xlink="http://www.w3.org/1999/xlink" xlink:href="zookeys-739-055-g004.jpg" position="float" orientation="portrait" xlink:type="simple" id="oo_187163.jpg"/></fig></tp:treatment-sec><ref-list><ref id="B3"><mixed-citation xmlns:xlink="http://www.w3.org/1999/xlink" xlink:type="simple">
          <person-group><name name-style="western"><surname>Tsaur</surname><given-names>SC</given-names></name><name name-style="western"><surname>Hsu</surname><given-names>TC</given-names></name><name name-style="western"><surname>Van Stalle</surname><given-names>J</given-names></name></person-group> (<year>1991</year>) <article-title><tp:taxon-name><tp:taxon-name-part taxon-name-part-type="family">Cixiidae</tp:taxon-name-part></tp:taxon-name> of Taiwan, Part V. <tp:taxon-name>Cixiini</tp:taxon-name> except <italic><tp:taxon-name><tp:taxon-name-part taxon-name-part-type="genus">Cixius</tp:taxon-name-part></tp:taxon-name></italic>.</article-title> <source>Journal of Taiwan Museum</source> <volume>44</volume>: <fpage>1</fpage>–<lpage>78</lpage>.</mixed-citation></ref><ref id="B1"><mixed-citation xmlns:xlink="http://www.w3.org/1999/xlink" xlink:type="simple">
          <person-group><name name-style="western"><surname>Emeljanov</surname><given-names>AF</given-names></name><name name-style="western"><surname>Hayashi</surname><given-names>M</given-names></name></person-group> (<year>2007</year>) <article-title>New <tp:taxon-name><tp:taxon-name-part taxon-name-part-type="family">Cixiidae</tp:taxon-name-part></tp:taxon-name> (<tp:taxon-name><tp:taxon-name-part taxon-name-part-type="order">Hemiptera</tp:taxon-name-part></tp:taxon-name>, Auchenorrhycha) from the Ryukyus, Japan.</article-title> <source>Japanese Journal of Systematic Entomology</source> <volume>13</volume>(<issue>1</issue>): <fpage>127</fpage>–<lpage>140</lpage>.</mixed-citation></ref></ref-list></tp:taxon-treatment>
